# Supplementary material for: Gliotoxin Enhances Autophagic Cell Death via the DAPK1-TAp63 Signaling Pathway in Paclitaxel-Resistant Ovarian Cancer Cells
Source: Mar Drugs. 2019 Jul 12;17(7):412. doi: 10.3390/md17070412 (PMC6669733; doi:10.3390/md17070412)
Supplement: Supplementary file 1 [file marinedrugs-17-00412-s001.zip]

Archive with 3 entries (3 files):
- Legends for supplemental figures(Marine drugs)_revision.docx
- supple.fig.1.tif
- supple.fig.2.tif
